# Supplementary material for: Efficacy Evaluation of an E2 Subunit Vaccine Against Highly Virulent Classical Swine Fever Virus Strain
Source: Vaccines (Basel). 2025 Oct 20;13(10):1072. doi: 10.3390/vaccines13101072 (PMC12568282; doi:10.3390/vaccines13101072)
Supplement: Supplementary file 1 [file vaccines-13-01072-s001.zip]

Archive with 2 entries (2 files):
- uncropped Western blots.pdf
- supplementary Figures and tables.pdf
